# Supplementary material for: Lipoprotein Subclasses Independently Contribute to Subclinical Variance of Microvascular and Macrovascular Health
Source: Molecules. 2022 Jul 25;27(15):4760. doi: 10.3390/molecules27154760 (PMC9332701; doi:10.3390/molecules27154760)
Supplement: Supplementary file 1 [file molecules-27-04760-s001.zip]

Archive with 1 entries (1 files):
- molecules-1813018-supplementary.pdf
